# Supplementary material for: Assessment of Germplasm Improvement in Three Farmed Grass Carp Populations Based on Genetic Variability
Source: Biology (Basel). 2025 Feb 25;14(3):230. doi: 10.3390/biology14030230 (PMC11939604; doi:10.3390/biology14030230)
Supplement: Supplementary file 1 [file biology-14-00230-s001.zip]

Archive with 3 entries (3 files):
- CID0173.pdf
- FigureS1.pdf
- TableS1-S5.pdf
